# Supplementary material for: AI for IMPACTS Framework for Evaluating the Long-Term Real-World Impacts of AI-Powered Clinician Tools: Systematic Review and Narrative Synthesis
Source: J Med Internet Res. 2025 Feb 5;27:e67485. doi: 10.2196/67485 (PMC11840377; doi:10.2196/67485)
Supplement: Multimedia Appendix 1 [file jmir_v27i1e67485_app1.xlsx]

## Sheet: CASP appraisal - detailed
Author / year	Authors	Title	doi	1. Was there a clear statement of the aims of the research?	2. Is the methodology appropriate?	3. Was the research design appropriate to address the aims?	4. Was the data collected in a way that addressed the issue?	5. Has the relationship between researcher and participants been adequately considered?	6. Have ethical issues been taken into consideration?	7. Was the data analysis sufficiently rigorous?	8. Is there a clear statement of findings?	9. Were the findings validated?	10. How valuable is the research?
Color coding: green = quality criteria is met, orange = quality criteria is partially met, red = quality criteria is not met, grey = quality criteria is not applicable.
Abbasian 2024	Abbasian, M. and Khatibi, E. and Azimi, I. and Oniani, D. and Shakeri Hossein Abad, Z. and Thieme, A. and Sriram, R. and Yang, Z. and Wang, Y. and Lin, B. and Gevaert, O. and Li, L.-J. and Jain, R. and Rahmani, A.M.	Foundation metrics for evaluating effectiveness of healthcare conversations powered by generative AI	10.1038/s41746-024-01074-z	The study clearly aimed to develop new metrics for evaluating healthcare chatbots powered by large language models (LLMs) from a user-centered perspective.	Although the paper references reviewing existing evaluation techniques as part of its methodology, the absence of a dedicated methods section makes it difficult to thoroughly evaluate the appropriateness and suitability of the approach.	Similarly, the absence of a methods section makes it difficult to assess whether the design is suitable for addressing the study’s aims.	Similarly, the absence of a methods section makes it difficult to assess whether the data was collected in a way that addresses the issue.	NA. This is a review-based study, and no direct interaction with participants was involved.	NA as no human subjects were involved in the method.	The analysis method was not clearly detailed in the paper, which makes it difficult to evaluate the rigor and reliability of the approach used.	Yes, the findings are clearly presented, detailing the need for more comprehensive, user-centered chatbot evaluation frameworks, especially in healthcare settings.	No. While the findings are supported by the literature, further empirical validation is suggested for future studies.	The research is valuable, as it addresses critical gaps in the evaluation of healthcare chatbots and proposes actionable improvements, which can enhance the reliability and trustworthiness of AI-driven healthcare systems.
Alshehri 2024	Alshehri S and Alahmari KA and Alasiry A	A Comprehensive Evaluation of AI-Assisted Diagnostic Tools in ENT Medicine: Insights and Perspectives from Healthcare Professionals.	10.3390/jpm14040354	The study clearly aimed to evaluate the usability, clinical impact, trust, satisfaction, and challenges of AI-assisted diagnostic tools in ENT medicine.	Yes, a cross-sectional study design with a structured questionnaire distributed to ENT professionals was appropriate for gathering broad perspectives on AI tools in ENT diagnostics.	Yes, the cross-sectional design and recruitment of diverse ENT professionals ensured comprehensive feedback on the integration and challenges of AI-assisted diagnostics.	Yes, data collection via an online survey specifically addressed issues related to AI usage, perceptions, and challenges in ENT practice.	Somewhat. The study used self-reported surveys, which can introduce bias, but efforts were made to reduce this through neutral questioning and statistical adjustments.	Yes, ethical approval was obtained from the King Khalid University Ethical Committee, and participants provided informed consent.	Yes, the analysis involved a detailed breakdown of responses regarding usability, clinical impact, and satisfaction with AI tools, though future research could incorporate additional data sources.	Yes, the findings provide clear insights into AI tools' usability, trust levels, and challenges, along with varying perceptions based on geography and practice settings.	Yes. The findings were validated through the high response rate (91.7%) and diversity of respondents.	Valuable, as it offers critical insights for developers, policymakers, and healthcare professionals on the adoption and improvement of AI-assisted diagnostics in ENT medicine.
Bhatnagar 2023	Bhatnagar	Checklist for Medical Imaging using Artificial Intelligence by Evaluation of Machine Learning Models	10.1109/ICIRCA57980.2023.10220939	The aim was clearly stated: to enhance machine learning (ML)-based methods for clinical utility, focusing on creating a checklist to help clinicians evaluate ML models in medical imaging.	Although the paper references literature review as part of its methodology, the absence of a dedicated methods section makes it difficult to thoroughly evaluate the appropriateness and suitability of the approach.	Similarly, the absence of a methods section makes it difficult to assess whether the design is suitable for addressing the study’s aims.	Similarly, the absence of a methods section makes it difficult to assess whether the data was collected in a way that addresses the issue.	NA. This is a review-based study, and no direct interaction with participants was involved.	NA as no human subjects were involved in the method.	The analysis method was not clearly detailed in the paper, which makes it difficult to evaluate the rigor and reliability of the approach used.	Yes. The findings are clear and actionable, including the presentation of a checklist for assessing ML models' effectiveness and rigor in medical imaging, alongside recommendations for implementation and transparency.	No. While the findings are supported by the literature, further empirical validation is suggested for future studies.	The research provides valuable tools for clinicians to assess ML models in medical imaging. It addresses current gaps in model transparency and rigor, contributing to better integration of AI in healthcare.
Bimczok 2021	Bimczok, S.P. and Godynyuk, E.A. and Pierey, J. and Roppel, M.S. and Scholz, M.L.	How are excellence and trust for using artificial intelligence ensured? Evaluation of its current use in EU healthcare	10.11576/seejph-4685	The aim of the study is clearly stated, which is to evaluate legislative gaps in the use of AI in healthcare within the European Union, focusing on data protection, liability, transparency, and robustness.	Although the paper references reviewing existing EU policies and legal frameworks, the absence of a dedicated methods section makes it difficult to thoroughly evaluate the appropriateness and suitability of the approach.	Similarly, the absence of a methods section makes it difficult to assess whether the design is suitable for addressing the study’s aims.	Similarly, the absence of a methods section makes it difficult to assess whether the data was collected in a way that addresses the issue.	NA. This is a review-based study, and no direct interaction with participants was involved.	NA as no human subjects were involved in the method.	The analysis method was not clearly detailed in the paper, which makes it difficult to evaluate the rigor and reliability of the approach used.	Yes. The findings are clearly outlined, with identified gaps in data protection, liability, and transparency. The study also provides recommendations for creating a unified EU directive for AI in healthcare.	No. While the findings are supported by the literature, further empirical validation is suggested for future studies.	The research is valuable as it addresses a critical need for regulatory frameworks in the fast-growing area of AI in healthcare. It provides actionable recommendations that could guide future policy development within the EU.
Boverhof 2024	Boverhof BJ and Redekop WK and Bos D and Starmans MPA and Birch J and Rockall A and Visser JJ	Radiology AI Deployment and Assessment Rubric (RADAR) to bring value-based AI into radiological practice.	10.1186/s13244-023-01599-z	The aim was clearly stated: to develop a comprehensive framework (RADAR) for evaluating the value of AI in radiology, focusing on technical, diagnostic, and local applicability throughout the AI lifecycle.	The absence of a dedicated methods section makes it difficult to thoroughly evaluate the appropriateness and suitability of the approach.	Similarly, the absence of a methods section makes it difficult to assess whether the design is suitable for addressing the study’s aims.	Similarly, the absence of a methods section makes it difficult to assess whether the data was collected in a way that addresses the issue.	NA. No direct interaction with participants was involved.	NA as no human subjects were involved in the method.	The analysis method was not clearly detailed in the paper, which makes it difficult to evaluate the rigor and reliability of the approach used.	Yes. The findings are clearly presented, with RADAR providing a detailed, multi-level framework for evaluating radiology AI, from technical efficacy to local adaptability. The results offer a practical pathway for AI adoption.	No. While the findings are supported by the literature, further empirical validation is suggested for future studies.	The RADAR framework fills a critical gap by offering a structured method to assess the value of AI in radiology, aligning clinical, economic, and local considerations. It is a valuable tool for guiding AI implementation in medical imaging.
Daneshjou 2022	Daneshjou R and Barata C and Betz-Stablein B and Celebi ME and Codella N and Combalia M and Guitera P and Gutman D and Halpern A and Helba B and Kittler H and Kose K and Liopyris K and Malvehy J and Seog HS and Soyer HP and Tkaczyk ER and Tschandl P and Rotemberg V	Checklist for Evaluation of Image-Based Artificial Intelligence Reports in Dermatology: CLEAR Derm Consensus Guidelines From the International Skin Imaging Collaboration Artificial Intelligence Working Group.	10.1001/jamadermatol.2021.4915	The aim of the study is clearly stated: to develop a checklist for evaluating image-based AI reports in dermatology to ensure fairness, reliability, and safety of AI applications.	Yes. The methodology involved a consensus-based approach with input from 19 experts and a systematic literature review. This is appropriate for creating a comprehensive and well-supported checklist for evaluating AI reports.	Yes. The design, which involved multiple rounds of expert feedback and a systematic review of literature, is appropriate for developing and validating guidelines that address the needs of AI evaluation in dermatology.	Yes. The data collection involved a systematic search of literature and expert suggestions, ensuring that all relevant factors for AI evaluation in dermatology were considered.	Partially. Although there were no direct participants in the study, the involvement of expert dermatologists, computer scientists, and industry professionals ensured the guidelines were comprehensive and relevant to the intended users.	NA as no human subjects were involved in the method.	The analysis method was not clearly detailed in the paper, which makes it difficult to evaluate the rigor and reliability of the approach used.	Yes. The findings are clearly presented in the form of a checklist (CLEAR Derm), which outlines the best practices for evaluating AI in dermatology, covering data, technique, performance, and application.	Partially. While the guidelines were developed through a consensus process and expert validation, further validation through practical application in clinical trials or real-world AI evaluation would strengthen the findings.	The research provides valuable guidelines for evaluating AI in dermatology, addressing gaps in AI transparency, fairness, and clinical applicability, which are critical for safe and effective AI deployment in healthcare settings.
de Hond 2022	de Hond AAH and Leeuwenberg AM and Hooft L and Kant IMJ and Nijman SWJ and van Os HJA and Aardoom JJ and Debray TPA and Schuit E and van Smeden M and Reitsma JB and Steyerberg EW and Chavannes NH and Moons KGM	Guidelines and quality criteria for artificial intelligence-based prediction models in healthcare: a scoping review.	10.1038/s41746-021-00549-7	The aim was clearly stated: to identify actionable guidance and gaps in guidelines for developing, evaluating, and implementing AI-based prediction models (AIPMs) in healthcare.	Yes. The scoping review methodology is appropriate for synthesizing guidelines and identifying gaps in the literature regarding AIPM development, evaluation, and implementation.	Yes. The research design, using a scoping review approach with multi-stage screening of literature, was appropriate to comprehensively gather and analyze relevant guidelines and frameworks.	Yes. The study systematically reviewed relevant literature from multiple databases, consulting experts to ensure comprehensive data collection, which effectively addresses the research aim.	NA. This is a review-based study, and no direct interaction with participants was involved.	NA as no human subjects were involved in the method.	Yes. The data analysis involved a detailed categorization of guidelines, and the mapping was adjusted and fine-tuned repeatedly over the course of data extraction and validated based on the input from three co-authors.	Yes. The findings are clearly presented, summarizing key guidance across the six phases of AIPM development, while also pointing out gaps and areas needing further research, particularly in the implementation and real-world application stages.	Partially. The findings are based on an extensive literature review and expert consultation, but further validation through practical application and testing of the guidelines in real-world healthcare settings would strengthen the findings.	This research is valuable for developers, data scientists, and healthcare professionals, providing a structured overview of existing guidance while identifying critical gaps in the safe and effective implementation of AI-based prediction models in healthcare.
Di Bidino 2023	Di Bidino R and Piaggio D and Andellini M and Merino-Barbancho B and Lopez-Perez L and Zhu T and Raza Z and Ni M and Morrison A and Borsci S and Fico G and Pecchia L and Iadanza E	Scoping Meta-Review of Methods Used to Assess Artificial Intelligence-Based Medical Devices for Heart Failure.	10.3390/bioengineering10101109	The research clearly aimed to systematize the methods used to assess AI-based medical devices for heart failure, focusing on identifying strengths and limitations in existing methods and evaluating their applicability.	Yes. The methodology is a meta-review of systematic reviews and scoping reviews, which is appropriate for synthesizing a large body of evidence and identifying common themes in how AI-based devices are assessed.	Yes. The scoping meta-review design allowed the authors to comprehensively gather and review evidence across various AI methods used in heart failure management, making it well-suited for addressing the research objectives.	Yes. The study utilized a thorough search strategy across multiple databases, selecting reviews that met strict inclusion criteria. The data collection was comprehensive and well-aligned with the research goals.	NA. This is a review-based study, and no direct interaction with participants was involved.	NA as no human subjects were involved in the method.	The analysis involved a systematic categorization of AI methods, data sources, and quality assessments across the reviewed studies.	Yes. The findings are clearly presented, summarizing key gaps in the generalizability of AI-based devices, the variability in quality assessment methods, and the lack of standardization in comparing AI methods to clinical practice.	No. While the findings are supported by the literature, further empirical validation is suggested for future studies.	The research provides a valuable overview of current assessment methods for AI-based medical devices in heart failure management, identifying critical areas for improvement. It offers useful insights for developers, clinicians, and policymakers.
Ding 2023	Ding H and Simmich J and Vaezipour A and Andrews N and Russell T	Evaluation framework for conversational agents with artificial intelligence in health interventions: a systematic scoping review.	10.1093/jamia/ocad222	The aim was clearly stated: to synthesize existing evidence on evaluating conversational agents (CAs) in health interventions and outline an evaluation framework to guide future studies.	Yes. The systematic scoping review approach is appropriate as it allows a broad examination of diverse evidence, which is necessary for developing a comprehensive evaluation framework for AI-based conversational agents in healthcare.	Yes. The research design was appropriate as it systematically collected and categorized existing studies using a rigorous scoping review methodology. This approach enabled the identification of evaluation gaps and helped to form a structured evaluation framework.	Yes. The study used a comprehensive search strategy across multiple databases, ensuring a thorough collection of relevant studies that addressed the evaluation of AI-based conversational agents in healthcare.	NA. This is a review-based study, and no direct interaction with participants was involved.	NA as no human subjects were involved in the method.	Yes. The data analysis was rigorous, involving systematic categorization of outcomes and methods from 81 studies. The review applied the WHO's digital health framework to categorize the findings across evaluation stages, ensuring a structured analysis.	Yes. The findings are clearly presented, with a proposed four-stage evaluation framework (feasibility, efficacy, effectiveness, and implementation), outlining key evaluation criteria and gaps in the existing literature.	No. While the findings are supported by the literature, further empirical validation is suggested for future studies.	The research provides valuable insights by identifying key gaps in the evaluation of AI-based conversational agents in healthcare. It offers a practical framework that could guide future studies and improve the safe deployment of these technologies.
Economou 2024	Economou-Zavlanos NJ and Bessias S and Cary MP Jr and Bedoya AD and Goldstein BA and Jelovsek JE and O'Brien CL and Walden N and Elmore M and Parrish AB and Elengold S and Lytle KS and Balu S and Lipkin ME and Shariff AI and Gao M and Leverenz D and Henao R and Ming DY and Gallagher DM and Pencina MJ and Poon EG	Translating ethical and quality principles for the effective, safe and fair development, deployment and use of artificial intelligence technologies in healthcare.	10.1093/jamia/ocad221	The research clearly aimed to develop and implement a framework that translates ethical and quality principles into evaluation criteria for the development and deployment of AI technologies in healthcare.	Yes. The initial evaluation criteria were based on reporting standards from the Transparent Reporting of a multivariable prediction model for Individual Prognosis or Diagnosis (TRIPOD) checklist and informed by learnings from 3 to 4 algorithm reviews over a 6-month period and endorsed by the 14 expert committee members.	Yes. The design is appropriate as it systematically integrates evaluation checkpoints, expert committee oversight, and iterative reviews to ensure AI technologies align with ethical and safety standards throughout their lifecycle.	Yes. Data was collected through registration forms and checkpoint evaluations.	Partially. Although the research does not involve traditional participants, it focuses on interaction between development teams and oversight committees, ensuring transparency, feedback, and collaboration in refining AI technologies before deployment.	NA as no human subjects were involved in the method.	Yes. The evaluation process includes rigorous analysis of AI models' performance, calibration, and bias mitigation strategies. The oversight process incorporates both technical and clinical data to assess safety, efficacy, and fairness of AI models.	Yes. The study provides clear findings, including an Implementation Guide that maps ethical and quality principles to specific evaluation criteria and requirements, supporting safe and equitable AI deployment in healthcare.	Partially. While the findings are validated through the application of the framework in various AI technologies across different development stages, further validation through long-term clinical deployment and external application would strengthen the findings.	The research is valuable for health systems developing and deploying AI technologies. It provides a framework that can help ensure that AI technologies are safe, effective, and equitable in healthcare applications.
Elvidge 2024	Elvidge, J. and Hawksworth, C. and Avşar, T.S. and Zemplenyi, A. and Chalkidou, A. and Petrou, S. and Petykó, Z. and Srivastava, D. and Chandra, G. and Delaye, J. and Denniston, A. and Gomes, M. and Knies, S. and Nousios, P. and Siirtola, P. and Wang, J. and Dawoud, D. and Arbour, S. and Asche, C. and Ashurst, C. and Balkanyi, L. and Bennett, H. and Boros, G. and Boyce, R. and Carswell, C. and Ch…	Consolidated Health Economic Evaluation Reporting Standards for Interventions That Use Artificial Intelligence (CHEERS-AI)	10.1016/j.jval.2024.05.006	The research clearly aimed to develop reporting standards (CHEERS-AI) for health economic evaluations (HEE) of AI-based interventions, to ensure transparency, reproducibility, and consistency in economic evaluations.	Yes. The methodology, involving a Delphi study with multiple survey rounds and a consensus meeting, is appropriate for building a comprehensive reporting standard with input from multidisciplinary experts.	Yes. The design, which included systematic literature reviews, expert input through Delphi rounds, and a patient review, was appropriate for developing and validating the reporting guidelines for AI-specific health economic evaluations.	Yes. Data was collected through surveys with expert stakeholders and systematic literature reviews. This approach allowed for comprehensive identification of the key items needed for reporting AI-specific elements in health economic evaluations.	Yes. The relationship between researchers and participants (experts in health economics, AI, and patient advocacy) was effectively managed through iterative feedback loops, ensuring that the reporting standards were relevant to both experts and end-users.	Yes. Ethical approval was granted by the Newcastle University Research Ethics Committee (28568/2022).	Yes. The data analysis was rigorous, involving multiple rounds of consensus-building and careful review of the responses from a diverse group of stakeholders, which ensured the final checklist addressed all relevant aspects of AI-specific health economic evaluations.	Yes. The findings are clearly stated, with the final CHEERS-AI checklist consisting of 38 items, including AI-specific extensions and elaborations, which provide clear guidance for conducting and reporting health economic evaluations of AI interventions.	The findings were validated through a Delphi process and pilot testing on existing economic evaluations, further validation through real-world application in AI health technology assessments would strengthen the guidelines' practical utility.	This research is valuable as it fills a critical gap in standardizing how AI interventions are assessed in economic evaluations. It provides a structured framework for researchers and decision-makers to assess the cost-effectiveness of AI interventions.
Farah 2023	Farah L and Borget I and Martelli N and Vallee A	Suitability of the Current Health Technology Assessment of Innovative Artificial Intelligence-Based Medical Devices: Scoping Literature Review.	10.2196/51514	The aim was clearly stated: to investigate whether current clinical studies on AI-based medical devices contain sufficient information to support a full health technology assessment (HTA).	Yes. The study followed a systematic review methodology, which is appropriate for synthesizing and analyzing the quality of clinical studies on AI-based medical devices in relation to HTA criteria.	Yes. The research design, which included a systematic review of clinical studies, was appropriate for identifying gaps in the existing literature related to AI-based medical devices and their alignment with HTA requirements.	Yes. Data was collected systematically from various databases and screened using predefined inclusion and exclusion criteria, ensuring that only relevant studies were included. This process effectively addressed the research aim.	NA. This is a review-based study, and no direct interaction with participants was involved.	NA as no human subjects were involved in the method.	Yes. The analysis was thorough, with detailed scoring of each study according to predefined criteria relevant to both AI quality and HTA requirements. Statistical analyses were conducted to assess relationships between study quality and various factors.	Yes. The findings are clearly presented, with a detailed analysis of the gaps in current AI-based medical device studies, particularly in areas such as safety, economic evaluation, and organizational aspects, which are crucial for HTA.	No. While the findings are supported by the literature, further empirical validation is suggested for future studies.	This research is valuable for stakeholders in healthcare, providing a critical assessment of the readiness of AI-based medical device studies for HTA processes, and identifying key areas where improvements are needed to ensure comprehensive evaluations.
Farah 2024	Farah L and Davaze-Schneider J and Martin T and Nguyen P and Borget I and Martelli N	Are current clinical studies on artificial intelligence-based medical devices comprehensive enough to support a full health technology assessment? A systematic review.	10.1016/j.artmed.2023.102547	The aim of the research was clearly stated: to critically assess the suitability of current HTA processes for AI-based medical devices and propose adaptations to improve their evaluation.	Yes. The scoping literature review methodology, following PRISMA guidelines, is appropriate for the aim of synthesizing and evaluating the available literature on HTA for AI-based medical devices.	Yes. The design was suitable as it involved a comprehensive review of HTA frameworks, followed by an analysis of their adaptability for AI-based medical devices, which is key to addressing the study's goals.	Yes. Data was collected through systematic searches of multiple databases, including PubMed, Embase, and Cochrane Library, and complemented with gray literature from HTA agency websites, ensuring comprehensive coverage of the topic.	NA. This is a review-based study, and no direct interaction with participants was involved.	NA as no human subjects were involved in the method.	Yes. The analysis was thorough, involving categorization of existing HTA frameworks and the identification of key gaps and barriers in their applicability to AI-based medical devices, supported by case study examples.	Yes. The findings are clearly presented, identifying the challenges of applying traditional HTA frameworks to AI-based medical devices and providing recommendations for adapting HTA processes to better address the unique aspects of AI technologies.	No. While the findings are supported by the literature, further empirical validation is suggested for future studies.	The research is highly as it provides a critical evaluation of the current HTA process and offers practical recommendations to adapt HTA frameworks for AI-based medical devices, helping to ensure more accurate assessments and responsible integration.
Fasterholdt 2022	Fasterholdt I and Naghavi-Behzad M and Rasmussen BSB and Kjølhede T and Skjøth MM and Hildebrandt MG and Kidholm K	Value assessment of artificial intelligence in medical imaging: a scoping review.	10.1186/s12880-022-00918-y	The aim of the research was clearly stated: to provide an overview of the literature on value assessment of AI in medical imaging, focusing on identifying relevant domains for evaluation.	Yes. The systematic scoping review methodology is appropriate for mapping the available literature on AI in medical imaging, particularly in identifying key domains for value assessment across various studies.	Yes. The design, which included reviewing 86 studies from different domains and grouping them into relevant categories, was suitable for understanding the complex factors involved in the value assessment of AI in medical imaging.	Yes. Data was collected systematically from 10 databases and included grey literature to ensure comprehensive coverage. The selection criteria ensured that relevant studies on AI in medical imaging were included.	NA. This is a review-based study, and no direct interaction with participants was involved.	NA as no human subjects were involved in the method.	Yes. The data analysis was thorough, the extracted data was analysed (by two researchers) and condensed for each domain.	Yes. The findings are clearly presented, identifying 11 domains relevant for AI value assessment in medical imaging and highlighting the gaps in the literature regarding certain aspects such as safety and clinical effectiveness.	No. While the findings are supported by the literature, further empirical validation is suggested for future studies.	HThe research is valuable as it provides a comprehensive overview of the essential domains required for evaluating the value of AI in medical imaging, contributing to a better understanding of the strengths and gaps in current AI assessments.
Goergen 2022	Goergen SK and Frazer HM and Reddy S	Quality use of artificial intelligence in medical imaging: What do radiologists need to know?	10.1111/1754-9485.13379	The aim was clearly stated: to discuss the quality issues and practical considerations for radiologists when using AI tools in medical imaging, particularly at the development, regulatory, and clinical implementation stages.	Although the paper references literature review, the absence of a dedicated methods section makes it difficult to thoroughly evaluate the appropriateness and suitability of the approach.	Similarly, the absence of a methods section makes it difficult to assess whether the design is suitable for addressing the study’s aims.	Similarly, the absence of a methods section makes it difficult to assess whether the data was collected in a way that addresses the issue.	NA. This is a review-based study, and no direct interaction with participants was involved.	NA as no human subjects were involved in the method.	The analysis method was not clearly detailed in the paper, which makes it difficult to evaluate the rigor and reliability of the approach used.	Yes. The findings are clearly articulated, highlighting the importance of standardizing AI reporting, improving regulatory oversight, and integrating continuous learning models to ensure the safe and effective use of AI in medical imaging.	No. While the findings are supported by the literature, further empirical validation is suggested for future studies.	This research is valuable for radiologists and other healthcare professionals involved in medical imaging. It provides critical insights into the challenges and best practices for adopting AI technologies, ensuring quality and patient safety.
Gomez 2022	Gomez Rossi J and Feldberg B and Krois J and Schwendicke F	Evaluation of the Clinical, Technical, and Financial Aspects of Cost-Effectiveness Analysis of Artificial Intelligence in Medicine: Scoping Review and Framework of Analysis.	10.2196/33703	The aim of the research was clearly stated: to systematically review and synthesize the literature on the cost-effectiveness of AI in healthcare, focusing on clinical, technical, and economic dimensions.	Yes. The scoping review methodology was appropriate for the aim of mapping the current body of literature and identifying gaps in the cost-effectiveness analysis of AI in healthcare. It followed PRISMA guidelines to ensure transparency and completeness.	Yes. The design was suitable for summarizing findings from 13 studies, allowing for the creation of a comprehensive framework that addresses clinical, technical, and financial aspects of AI-based solutions.	Yes. Data was collected systematically from multiple sources, including both academic literature and grey literature, to ensure a comprehensive view of the topic. The inclusion and exclusion criteria were appropriate for addressing the research question.	NA. This is a review-based study, and no direct interaction with participants was involved.	NA as no human subjects were involved in the method.	Yes. The analysis involved detailed categorization of AI cost-effectiveness studies into clinical, technical, and economic dimensions, providing an in-depth examination of the limitations and strengths of existing research, including gaps in reporting technical details.	Yes. The findings are clearly stated, highlighting the insufficient reporting of technical and financial aspects in existing AI studies, and proposing a framework for future research to ensure comprehensive and balanced cost-effectiveness analyses of AI technologies.	No. While the findings are supported by the literature, further empirical validation is suggested for future studies.	The research is valuable as it provides a structured framework for evaluating the cost-effectiveness of AI in healthcare, addressing critical gaps in the literature and offering recommendations for improving the quality of economic evaluations of AI technologies.
Guenoun 2024	Guenoun D and Zins M and Champsaur P and Thomassin-Naggara I	French community grid for the evaluation of radiological artificial intelligence solutions (DRIM France Artificial Intelligence Initiative).	10.1016/j.diii.2023.09.002	The study clearly aimed to develop and validate a national grid for evaluating radiological AI solutions, ensuring that radiologists can assess the quality and relevance of AI tools for clinical use.	Yes. The RAND-UCLA appropriateness method, which combines evidence-based data with expert opinion, was appropriate for building consensus on the evaluation grid. The seven-step process, including literature review, panel selection, and meetings, was thorough.	Yes. The design involved an expert panel, iterative surveys, and consensus-building, which was appropriate for developing a validated grid tailored to the needs of radiologists assessing AI tools in medical imaging.	Yes. Data was collected from AI vendors and radiologists through surveys, pre-panel meetings, and data analysis. This method ensured comprehensive feedback on various aspects of AI solutions, such as performance, integration, and cybersecurity.	Yes. The study carefully considered the relationship between the radiologists and AI vendors, ensuring that the vendors provided relevant technical details, and radiologists had the opportunity to evaluate and discuss each aspect of the AI solutions.	No. Ethical approval was not discussed in the paper.	Yes. The data analysis was rigorous, with responses analyzed to classify items as either recommended or uncertain based on the level of consensus. Each aspect of AI performance and integration was scrutinized through a structured process of evaluation.	Yes. The findings are clearly presented, showing that a validated grid was developed to assist radiologists in selecting appropriate AI tools, with detailed results on each evaluation criterion such as CE marking, performance, and integration.	Yes. The findings were validated through multiple panel meetings, vendor feedback, and expert consensus, resulting in a final version of the grid that was approved and disseminated by the DRIM France AI initiative.	The research is highly valuable as it provides a practical, validated tool for radiologists to evaluate AI solutions, contributing to improved decision-making in adopting AI technologies in clinical practice. This grid could become a standard evaluation tool.
Haller 2022	Haller S and Van Cauter S and Federau C and Hedderich DM and Edjlali M	The R-AI-DIOLOGY checklist: a practical checklist for evaluation of artificial intelligence tools in clinical neuroradiology.	10.1007/s00234-021-02890-w	The study clearly aimed to develop a practical checklist (R-AI-DIOLOGY) to help neuroradiologists evaluate AI tools used in clinical neuroradiology practice.	Although the paper references literature review, the absence of a dedicated methods section makes it difficult to thoroughly evaluate the appropriateness and suitability of the approach.	Similarly, the absence of a methods section makes it difficult to assess whether the design is suitable for addressing the study’s aims.	Similarly, the absence of a methods section makes it difficult to assess whether the data was collected in a way that addresses the issue.	NA. This is a review-based study, and no direct interaction with participants was involved.	NA as no human subjects were involved in the method.	The analysis method was not clearly detailed in the paper, which makes it difficult to evaluate the rigor and reliability of the approach used.	Yes. The findings are clearly presented in the form of a 10-point checklist, covering key areas such as data quality, algorithm validation, integration into clinical workflow, and regulatory requirements, making it easy to apply in clinical practice.	No. While the findings are supported by expert input and the literature, further empirical validation is suggested for future studies.	The research is valuable for neuroradiologists and other healthcare professionals as it provides a practical tool to systematically evaluate the suitability and safety of AI tools, addressing the growing complexity of AI in clinical neuroradiology.
Handelman 2019	Handelman, G.S. and Kok, H.K. and Chandra, R.V. and Razavi, A.H. and Huang, S. and Brooks, M. and Lee, M.J. and Asadi, H.	Peering into the black box of artificial intelligence: Evaluation metrics of machine learning methods	10.2214/AJR.18.20224	The aim of the study was clearly stated: to help medical professionals understand and critically evaluate the performance metrics and evaluation methods of machine learning (ML) and AI in healthcare.	Although the paper references literature review, the absence of a dedicated methods section makes it difficult to thoroughly evaluate the appropriateness and suitability of the approach.	Similarly, the absence of a methods section makes it difficult to assess whether the design is suitable for addressing the study’s aims.	Similarly, the absence of a methods section makes it difficult to assess whether the data was collected in a way that addresses the issue.	NA. This is a review-based study, and no direct interaction with participants was involved.	NA as no human subjects were involved in the method.	The analysis method was not clearly detailed in the paper, which makes it difficult to evaluate the rigor and reliability of the approach used.	Yes. The findings are clearly presented, emphasizing the importance of understanding evaluation metrics when assessing AI tools. The study explains core metrics such as accuracy, sensitivity, specificity, and error measurements with clarity.	No. While the findings are supported by the literature, further empirical validation is suggested for future studies.	The study is valuable for clinicians and radiologists who need to understand AI performance metrics. It provides a practical guide to interpreting AI evaluations in medical imaging and healthcare, aiding in informed decision-making when using AI tools.
Jackson 2023	Jackson, G.P. and Vergis, R.	Evaluation of Artificial Intelligence in Radiation Oncology	10.1142/9789811263545_0016	The research clearly aimed to provide a framework for the evaluation of AI applications in radiation oncology, focusing on clinical performance, usability, and long-term impact on patient outcomes.	Although the paper references literature review, the absence of a dedicated methods section makes it difficult to thoroughly evaluate the appropriateness and suitability of the approach.	Similarly, the absence of a methods section makes it difficult to assess whether the design is suitable for addressing the study’s aims.	Similarly, the absence of a methods section makes it difficult to assess whether the data was collected in a way that addresses the issue.	NA. This is a review-based study, and no direct interaction with participants was involved.	NA as no human subjects were involved in the method.	The analysis method was not clearly detailed in the paper, which makes it difficult to evaluate the rigor and reliability of the approach used.	Yes. The findings are clearly presented, demonstrating the potential of AI to improve accuracy and efficiency in radiation oncology while also identifying gaps, such as the need for further clinical validation and better integration into clinical workflows.	No. While the findings are supported by the literature, further empirical validation is suggested for future studies.	The research is valuable for healthcare providers and AI developers in radiation oncology, offering a comprehensive framework for evaluating AI tools and ensuring that they are safe, effective, and beneficial for patient outcomes.
Jha 2022	Jha AK and Bradshaw TJ and Buvat I and Hatt M and Kc P and Liu C and Obuchowski NF and Saboury B and Slomka PJ and Sunderland JJ and Wahl RL and Yu Z and Zuehlsdorff S and Rahmim A and Boellaard R	Nuclear Medicine and Artificial Intelligence: Best Practices for Evaluation (the RELAINCE Guidelines).	10.2967/jnumed.121.263239	The study clearly aimed to establish a comprehensive framework for the evaluation of AI algorithms in nuclear medicine (RELAINCE guidelines), focusing on clinical tasks and providing best practices for evaluating AI tools across different phases of development and deployment.	The absence of a dedicated methods section makes it difficult to thoroughly evaluate the appropriateness and suitability of the approach.	Similarly, the absence of a methods section makes it difficult to assess whether the design is suitable for addressing the study’s aims.	Similarly, the absence of a methods section makes it difficult to assess whether the data was collected in a way that addresses the issue.	NA. No direct interaction with participants was involved.	NA as no human subjects were involved in the method.	The analysis method was not clearly detailed in the paper, which makes it difficult to evaluate the rigor and reliability of the approach used.	Yes. The findings are clearly outlined in the RELAINCE guidelines, providing a practical, step-by-step framework for evaluating AI tools. The guidelines include best practices for each stage of AI evaluation, making the outcomes easy to apply in clinical practice.	Partially. The guidelines were developed based on expert consensus and review of literature, but further empirical validation in real-world clinical applications is necessary to fully validate the framework in various healthcare settings.	The research is valuable as it provides a structured framework for evaluating AI tools in nuclear medicine, addressing key challenges such as generalizability and safety.
Ji 2021	Ji M and Genchev GZ and Huang H and Xu T and Lu H and Yu G	Evaluation Framework for Successful Artificial Intelligence-Enabled Clinical Decision Support Systems: Mixed Methods Study.	10.2196/25929	The study clearly aimed to develop and validate an evaluation framework for AI-enabled clinical decision support systems (CDSS), focusing on user acceptance, perceived benefits, and system quality.	Yes. The mixed methods approach, combining a Delphi process, cognitive interviews, pretesting, and a web-based survey, is appropriate for developing a comprehensive evaluation framework for AI-enabled CDSS.	Yes. The research design, including both qualitative and quantitative methods, was well-suited for achieving the study's objective of developing and validating a measurement instrument and testing the relationships among key variables.	Yes. Data collection through surveys, expert feedback, and pretesting provided valuable insights into user perceptions of AI-enabled CDSS, addressing key dimensions such as system quality, information quality, and perceived ease of use.	Yes. The study carefully considered the perspectives of various stakeholders, including clinicians and IT professionals, ensuring that the evaluation framework reflected both technical and clinical aspects of AI-enabled CDSS.	This study was approved by the Ethics Review Committee, Children’s Hospital of Shanghai/Shanghai Children’s Hospital, Shanghai Jiao Tong University (file number 2020R050-E01).	Yes. The data analysis involved detailed exploratory factor analysis and path analysis, ensuring that the proposed framework was statistically sound. Reliability and validity of the measurement instrument were rigorously tested.	Yes. The findings are clearly presented, showing that user acceptance is central to the success of AI-enabled CDSS, and that system quality, information quality, and perceived ease of use are significant predictors of acceptance.	Yes. The findings were validated through statistical analysis, including confirmatory factor analysis and path analysis, with a high level of internal consistency and model fit. However, further external validation in diverse clinical settings would be beneficial.	This research is valuable for healthcare providers and AI developers, providing a practical framework for evaluating AI-enabled CDSS and identifying factors that influence user acceptance and system success in clinical environments.
Khan 2024	Khan SD and Hoodbhoy Z and Raja MHR and Kim JY and Hogg HDJ and Manji AAA and Gulamali F and Hasan A and Shaikh A and Tajuddin S and Khan NS and Patel MR and Balu S and Samad Z and Sendak MP	Frameworks for procurement, integration, monitoring, and evaluation of artificial intelligence tools in clinical settings: A systematic review.	10.1371/journal.pdig.0000514	The study clearly aimed to summarize existing frameworks for procuring, integrating, monitoring, and evaluating AI tools in clinical settings, focusing on the challenges and gaps in these processes.	Yes. The systematic review methodology, following PRISMA guidelines, was appropriate for identifying and synthesizing literature on AI tool implementation frameworks in healthcare, ensuring a comprehensive approach.	Yes. The research design, which involved reviewing and mapping frameworks onto the PDSA (Plan-Do-Study-Act) cycle, was well-suited to address the research objectives of understanding and categorizing AI implementation stages.	Yes. Data was systematically collected from multiple databases, and relevant studies were selected based on clear inclusion and exclusion criteria, ensuring that the data addressed the research questions on AI tool procurement, integration, monitoring, and evaluation.	NA. This is a review-based study, and no direct interaction with participants was involved.	NA as no human subjects were involved in the method.	Yes. The analysis was rigorous, with themes from the frameworks being mapped onto the PDSA cycle, providing insights into which stages of AI tool implementation are well-studied and which stages lack sufficient research.	Yes. The findings are clearly stated, identifying that most frameworks focus on the "Plan" and "Study" phases, while the "Do" and "Act" phases are less addressed, highlighting gaps in the literature regarding real-world AI implementation.	No. While the findings are supported by the literature, further empirical validation is suggested for future studies.	The research is valuable as it provides a comprehensive review of existing AI implementation frameworks, identifies key gaps, and offers insights into improving the integration and evaluation of AI tools in clinical practice, particularly in underrepresented areas.
Larson 2021	Larson DB and Doo FX and Allen B Jr and Mongan J and Flanders AE and Wald C	Regulatory Frameworks for Development and Evaluation of Artificial Intelligence–Based Diagnostic Imaging Algorithms: Summary and Recommendations	10.1016/j.jacr.2020.09.060	The study clearly aimed to review existing regulatory frameworks for AI-based diagnostic imaging algorithms and propose improvements to ensure safety, effectiveness, and performance across clinical environments.	Although the paper references literature review, the absence of a dedicated methods section makes it difficult to thoroughly evaluate the appropriateness and suitability of the approach.	Similarly, the absence of a methods section makes it difficult to assess whether the design is suitable for addressing the study’s aims.	Similarly, the absence of a methods section makes it difficult to assess whether the data was collected in a way that addresses the issue.	NA. This is a review-based study, and no direct interaction with participants was involved.	NA as no human subjects were involved in the method.	The analysis method was not clearly detailed in the paper, which makes it difficult to evaluate the rigor and reliability of the approach used.	Yes. The findings are clearly articulated, with specific recommendations for improving regulatory oversight, including separating diagnostic tasks from algorithms, defining performance metrics beyond accuracy, and implementing phased evaluation processes.	No. While the findings are supported by the literature, further empirical validation is suggested for future studies.	The research is valuable for regulators, AI developers, and healthcare providers. It offers a comprehensive critique of existing regulatory frameworks and provides actionable strategies to ensure the safe, effective, and equitable deployment of AI tools.
Larson 2024	Larson, D.B. and Harvey, H. and Rubin, D.L. and Irani, N. and Tse, J.R. and Langlotz, C.P.	Proceedings From the 2022 ACR-RSNA Workshop on Safety, Effectiveness, Reliability, and Transparency in AI.	10.1016/j.jacr.2024.01.024	The aim of the paper was clearly stated: to discuss the challenges and potential solutions related to the safety, effectiveness, reliability, and transparency of AI tools in radiology.	Yes. The workshop format, which involved keynotes, breakout sessions, and expert discussions, was appropriate for generating insights from multiple stakeholders, including radiologists, data scientists, and regulators.	Yes. The workshop was structured to facilitate open discussion of current challenges and solutions, making it well-suited for identifying key issues in AI product development and implementation in clinical radiology settings.	Yes. The data was gathered through detailed notes from breakout sessions and expert contributions, ensuring that the challenges and opportunities regarding AI in clinical radiology were comprehensively covered.	Yes. The workshop included a wide range of stakeholders from academia, industry, and regulatory bodies, fostering collaboration and ensuring that all relevant perspectives were included in discussions and recommendations.	NA as no human subjects were involved in the method.	The analysis method was not clearly detailed in the paper, which makes it difficult to evaluate the rigor and reliability of the approach used.	Yes. The findings are clearly presented, outlining challenges and potential strategies for AI development and implementation, including the need for better clinical task definitions, robust validation processes, and improved institutional governance.	Partially. The findings were validated through expert consensus during the workshop, but further validation through real-world implementation and empirical testing of the proposed strategies would be beneficial.	The research is valuable for radiologists, AI developers, and healthcare institutions, providing actionable insights and recommendations to ensure that AI tools in radiology are safe, effective, reliable, and transparent in clinical practice.
Lehoux 2023	Lehoux P and Rocha de Oliveira R and Rivard L and Silva HP and Alami H and Mörch CM and Malas K	A Comprehensive, Valid, and Reliable Tool to Assess the Degree of Responsibility of Digital Health Solutions That Operate With or Without Artificial Intelligence: 3-Phase Mixed Methods Study.	10.2196/48496	The study clearly aimed to develop a comprehensive tool to assess the degree of responsibility of digital health solutions, with or without AI, by adapting the Responsible Innovation in Health Tool to include key health, social, economic, and environmental dimensions.	Yes. The three-phase mixed methods study, including concept mapping, Delphi panel validation, and interrater reliability testing, is appropriate for developing a valid and reliable assessment tool.	Yes. The design was well-suited for identifying responsibility principles specific to digital health solutions and for validating and testing the tool’s reliability through expert input and empirical analysis.	Yes. The data was systematically collected through a scoping review, expert panel feedback, and independent application of the tool to a sample of digital health solutions, which effectively addressed the research question.	Yes. The researchers engaged a multidisciplinary expert panel to ensure comprehensive feedback on the tool’s content and design, fostering a collaborative approach to refining and validating the tool.	Ethics approval was obtained from the Health Sciences Research Ethics Review Board of the Université de Montréal (CERSES-20-144-D).	Yes. The data analysis was rigorous, including both quantitative and qualitative assessments. Measures such as interrater agreement and Delphi consensus criteria were applied to ensure the robustness of the tool.	Yes. The findings are clearly presented, with detailed descriptions of the tool’s components and validation results, showing that the tool is comprehensive, reliable, and can be applied to assess digital health solutions across multiple domains.	Yes. The tool was validated through a two-round Delphi panel and interrater reliability testing, with consensus reached on 85% of the items, indicating strong validation. However, further validation in broader clinical applications could enhance its utility.	The research is valuable as it provides a practical, comprehensive tool for assessing the responsibility of digital health solutions, addressing critical gaps in the evaluation of AI and non-AI-based healthcare innovations.
Lennerz 2023	Lennerz JK and Salgado R and Kim GE and Sirintrapun SJ and Thierauf JC and Singh A and Indave I and Bard A and Weissinger SE and Heher YK and de Baca ME and Cree IA and Bennett S and Carobene A and Ozben T and Ritterhouse LL	Diagnostic quality model (DQM): an integrated framework for the assessment of diagnostic quality when using AI/ML.	10.1515/cclm-2022-1151	The research aimed to develop a framework for assessing the diagnostic quality of AI and machine learning (ML) tools used in clinical contexts.	Yes. The methodology included a combination of expert roundtable discussions, review of existing standards, and the development of a conceptual framework, which is appropriate for the research aims.	Yes. The research design was appropriate, focusing on creating a structured framework (DQM) that considers AI/ML's diagnostic quality at different levels—diagnostic test, procedure, and service.	The data collection method was not clearly detailed in the paper, which makes it difficult to evaluate the rigor and reliability of the approach used.	NA. This is a review-based study, and no direct interaction with participants was involved.	NA as no human subjects were involved in the method.	The analysis method was not clearly detailed in the paper, which makes it difficult to evaluate the rigor and reliability of the approach used.	Yes. The findings are clearly presented, with the DQM framework offering a step-by-step approach to assess and improve the diagnostic quality of AI/ML implementations.	Partially. The framework was validated conceptually and through expert consensus, but empirical validation in real-world clinical settings was not fully explored.	The research is valuable for implementing AI/ML tools, providing a structured framework to assess diagnostic quality and ensuring that AI implementations improve patient outcomes without introducing new risks.
Lundström 2022	Lundström, C. and Lindvall, M.	Mapping the Landscape of Care Providers’ Quality Assurance Approaches for AI in Diagnostic Imaging	10.1007/s10278-022-00731-7	The study aimed to map the landscape of quality assurance (QA) approaches for AI in diagnostic imaging, focusing on the methods care providers can adopt to ensure safe and effective AI use in radiology and pathology.	Although the paper references literature review, the absence of a dedicated methods section makes it difficult to thoroughly evaluate the appropriateness and suitability of the approach.	Similarly, the absence of a methods section makes it difficult to assess whether the design is suitable for addressing the study’s aims.	Similarly, the absence of a methods section makes it difficult to assess whether the data was collected in a way that addresses the issue.	NA. This is a review-based study, and no direct interaction with participants was involved.	NA as no human subjects were involved in the method.	The analysis method was not clearly detailed in the paper, which makes it difficult to evaluate the rigor and reliability of the approach used.	Yes. The findings are clearly presented, identifying key QA approaches and their application to different quality threats, along with recommendations for future research and development of QA tools in AI diagnostic imaging.	No. While the findings are supported by the literature, further empirical validation is suggested for future studies.	The research is valuable as it provides a practical overview of current QA approaches for AI in diagnostic imaging and highlights the need for further development in local validation and continuous monitoring to ensure the safe integration of AI in clinical practice.
Magrabi 2019	Magrabi F and Ammenwerth E and McNair JB and De Keizer NF and Hyppönen H and Nykänen P and Rigby M and Scott PJ and Vehko T and Wong ZS and Georgiou A	Artificial Intelligence in Clinical Decision Support: Challenges for Evaluating AI and Practical Implications.	10.1055/s-0039-1677903	The research aimed to highlight key considerations and challenges for evaluating AI-enabled clinical decision support systems (CDSS) in healthcare, focusing on the practical implications of AI design, development, selection, and ongoing surveillance.	Although the paper references literature review, the absence of a dedicated methods section makes it difficult to thoroughly evaluate the appropriateness and suitability of the approach.	Similarly, the absence of a methods section makes it difficult to assess whether the design is suitable for addressing the study’s aims.	Similarly, the absence of a methods section makes it difficult to assess whether the data was collected in a way that addresses the issue.	NA. This is a review-based study, and no direct interaction with participants was involved.	NA as no human subjects were involved in the method.	The analysis method was not clearly detailed in the paper, which makes it difficult to evaluate the rigor and reliability of the approach used.	Yes. The findings are clearly presented, outlining the historical evolution of AI evaluation in healthcare, current challenges, and the importance of ongoing evaluation throughout the lifecycle of AI-enabled CDSS.	No. While the findings are supported by the literature, further empirical validation is suggested for future studies.	The research is valuable for healthcare providers, AI developers, and policymakers, offering critical insights into the evaluation of AI-enabled clinical decision support systems and proposing practical guidelines for ensuring the safety and effectiveness of AI tools.
Mahadevaiah 2020	Mahadevaiah G and Rv P and Bermejo I and Jaffray D and Dekker A and Wee L	Artificial intelligence-based clinical decision support in modern medical physics: Selection, acceptance, commissioning, and quality assurance.	10.1002/mp.13562	The study clearly aimed to provide comprehensive guidelines for the adoption of AI-based clinical decision support systems (CDSS) in medical physics, focusing on selection, acceptance, commissioning, implementation, and quality assurance.	Although the paper references literature review, the absence of a dedicated methods section makes it difficult to thoroughly evaluate the appropriateness and suitability of the approach.	Similarly, the absence of a methods section makes it difficult to assess whether the design is suitable for addressing the study’s aims.	Similarly, the absence of a methods section makes it difficult to assess whether the data was collected in a way that addresses the issue.	NA. This is a review-based study, and no direct interaction with participants was involved.	NA as no human subjects were involved in the method.	The analysis method was not clearly detailed in the paper, which makes it difficult to evaluate the rigor and reliability of the approach used.	Yes. The findings are clearly presented in the form of a comprehensive framework for the adoption of CDSS, with specific recommendations for each phase of implementation, including the importance of local customization and ongoing performance monitoring.	No. While the findings are supported by the literature, further empirical validation is suggested for future studies.	The research is valuable for healthcare providers as it offers a structured approach to adopting AI-based CDSS, improving patient safety, and ensuring the long-term effectiveness of AI tools in clinical practice.
Mahmood 2024	Mahmood U and Shukla-Dave A and Chan HP and Drukker K and Samala RK and Chen Q and Vergara D and Greenspan H and Petrick N and Sahiner B and Huo Z and Summers RM and Cha KH and Tourassi G and Deserno TM and Grizzard KT and Näppi JJ and Yoshida H and Regge D and Mazurchuk R and Suzuki K and Morra L and Huisman H and Armato SG 3rd and Hadjiiski L	Artificial intelligence in medicine: mitigating risks and maximizing benefits via quality assurance, quality control, and acceptance testing.	10.1093/bjrai/ubae003	The study aimed to address the risks and benefits of implementing AI tools in medicine, with a focus on establishing a robust framework for quality assurance (QA), quality control (QC), and acceptance testing (AT) to ensure patient safety and performance.	The absence of a dedicated methods section makes it difficult to thoroughly evaluate the appropriateness and suitability of the approach.	Similarly, the absence of a methods section makes it difficult to assess whether the design is suitable for addressing the study’s aims.	Similarly, the absence of a methods section makes it difficult to assess whether the data was collected in a way that addresses the issue.	NA. No direct interaction with participants was involved.	NA as no human subjects were involved in the method.	The analysis method was not clearly detailed in the paper, which makes it difficult to evaluate the rigor and reliability of the approach used.	Yes. The findings are clearly articulated, outlining the importance of robust QA and AT processes for ensuring that AI tools are safe, reliable, and suitable for clinical use, and providing recommendations for effective AI deployment in medical settings.	No. While the findings are supported by the literature, further empirical validation is suggested for future studies.	The research is valuable as it provides a practical framework for mitigating risks and maximizing the benefits of AI in medicine, offering clear guidance for the safe and effective adoption of AI tools in healthcare, with a focus on continuous monitoring and improvement.
Omoumi 2021	Omoumi P and Ducarouge A and Tournier A and Harvey H and Kahn CE Jr and Louvet-de Verchère F and Pinto Dos Santos D and Kober T and Richiardi J	To buy or not to buy-evaluating commercial AI solutions in radiology (the ECLAIR guidelines).	10.1007/s00330-020-07684-x	The research aimed to provide a practical framework (ECLAIR guidelines) to help radiologists and stakeholders evaluate commercial AI solutions in radiology before making purchasing decisions.	Although the paper references literature review and expert input, the absence of a dedicated methods section makes it difficult to thoroughly evaluate the appropriateness and suitability of the approach.	Similarly, the absence of a methods section makes it difficult to assess whether the design is suitable for addressing the study’s aims.	Similarly, the absence of a methods section makes it difficult to assess whether the data was collected in a way that addresses the issue.	NA. This is a review-based study, and no direct interaction with participants was involved.	NA as no human subjects were involved in the method.	The analysis method was not clearly detailed in the paper, which makes it difficult to evaluate the rigor and reliability of the approach used.	Yes. The findings are presented in the form of a checklist and top 10 key questions, offering practical and actionable guidelines for radiologists when assessing commercial AI solutions in radiology.	Partially. While the guidelines are based on expert input and literature, further validation in real-world settings where the ECLAIR framework is applied to actual purchasing decisions would strengthen the findings.	The research is valuable for radiology departments and healthcare providers, offering a structured approach to evaluating the wide range of commercial AI solutions and ensuring that they meet the necessary standards for clinical use and patient care.
Overgaard 2023	Overgaard SM and Graham MG and Brereton T and Pencina MJ and Halamka JD and Vidal DE and Economou-Zavlanos NJ	Implementing quality management systems to close the AI translation gap and facilitate safe, ethical, and effective health AI solutions.	10.1038/s41746-023-00968-8	The research aimed to explore how implementing Quality Management Systems (QMS) in healthcare organizations can help bridge the AI translation gap, ensuring safe, ethical, and effective delivery of AI/ML technologies in clinical practice.	Although the paper references reviewing the regulatory frameworks and processes for QMS implementation in healthcare settings, the absence of a dedicated methods section makes it difficult to thoroughly evaluate the appropriateness and suitability of the approach.	Similarly, the absence of a methods section makes it difficult to assess whether the design is suitable for addressing the study’s aims.	Similarly, the absence of a methods section makes it difficult to assess whether the data was collected in a way that addresses the issue.	NA. This is a review-based study, and no direct interaction with participants was involved.	NA as no human subjects were involved in the method.	The analysis method was not clearly detailed in the paper, which makes it difficult to evaluate the rigor and reliability of the approach used.	Yes. The findings are clearly presented, outlining the benefits of implementing QMS in healthcare organizations and offering a roadmap for ensuring that AI/ML solutions meet safety, efficacy, and ethical standards throughout their lifecycle.	No. While the findings are supported by the literature, further empirical validation is suggested for future studies.	The research is valuable for healthcare organizations, AI developers, and policymakers, offering a comprehensive framework for closing the AI translation gap and ensuring the safe, effective, and ethical implementation of AI/ML technologies in clinical settings.
Panagoulias 2023	Panagoulias and M. Virvou and G. A. Tsihrintzis	Applying DOI Theory to Assess the Required Level of Explainability in Artificial Intelligence-empowered Medical Applications	10.1109/IISA59645.2023.10345846	The study clearly aimed to assess the level of explainability required in AI-empowered medical applications, using the Diffusion of Innovation (DOI) theory to categorize physicians based on their adoption behavior and determine appropriate explainability levels.	Yes. The methodology employed a survey and the application of DOI theory to physicians’ adoption of AI applications, which is appropriate for exploring how different adopter categories perceive explainability in AI systems.	Yes. The design, which included a survey followed by the application of DOI theory, was well-suited for assessing adoption tendencies and the level of explainability needed in AI applications for different groups of medical professionals.	Yes. Data was collected through an electronic survey administered to physicians and students, covering demographic factors, technology adoption behaviors, and views on AI. The data directly addressed the research issue of determining explainability levels.	Yes. The survey was conducted in a manner that ensured anonymity and allowed participants to provide responses freely, with no direct contact. The diversity of respondents (age, experience, specialty) was considered to ensure varied perspectives.	No. Ethical approval was not discussed in the paper.	Yes. The analysis was sufficiently rigorous, using Likert scales to quantify responses and applying DOI theory to categorize respondents. The results provided clear insights into how different adopter categories perceived and required varying levels of AI explainability.	Yes. The findings are clearly presented, showing that the majority of physicians are part of the early majority in terms of AI adoption, with a preference for varying levels of explainability based on their familiarity with AI technologies.	The findings were validated through survey, expert input and alignment with the DOI framework, but further validation through larger sample sizes and real-world application of explainability levels in AI tools would strengthen the conclusions.	The research is valuable for AI developers and healthcare institutions, as it provides a framework for understanding the necessary level of AI explainability required for different types of users, facilitating better adoption and trust in AI applications in healthcare.
Reddy 2021	Reddy S and Rogers W and Makinen VP and Coiera E and Brown P and Wenzel M and Weicken E and Ansari S and Mathur P and Casey A and Kelly B	Evaluation framework to guide implementation of AI systems into healthcare settings.	10.1136/bmjhci-2021-100444	The aim of the research was to create a comprehensive evaluation framework (TEHAI) for assessing AI systems in healthcare, focusing on translational aspects such as capability, utility, and adoption across different phases of development and deployment.	Yes. The methodology involved a critical literature review and consensus-based development of the TEHAI framework, which was appropriate for creating a practical tool that assesses AI systems across various dimensions and phases of their lifecycle.	Yes. The design, including expert panel reviews and iterative refinement of the framework, was suitable for ensuring that TEHAI addresses the complex needs of AI evaluation in healthcare, from development to deployment and post-deployment monitoring.	The data collection method was not clearly detailed in the paper, which makes it difficult to evaluate the rigor and reliability of the approach used.	Yes. The framework development involved international experts from various fields such as medicine, AI, and healthcare policy, ensuring that the perspectives of multiple stakeholders were integrated into the evaluation criteria for AI systems in healthcare.	No. Ethical approval was not discussed in the paper.	The analysis method was not clearly detailed in the paper, which makes it difficult to evaluate the rigor and reliability of the approach used.	Yes. The findings are clearly articulated, outlining the TEHAI framework's three main components (capability, utility, and adoption) and providing a practical tool for evaluating AI systems based on these criteria across multiple phases of development and use.	Partially. The framework was validated through expert consensus and alignment with existing health technology assessment principles, but further empirical validation in real-world healthcare environments would enhance the reliability of the TEHAI framework.	The research is valuable as it provides a structured, comprehensive tool for evaluating AI systems in healthcare, addressing critical gaps in current evaluation methods by focusing on translational, ethical, and real-world performance aspects of AI systems.
Ross 2024	Ross J and Hammouche S and Chen Y and Rockall AG	Beyond regulatory compliance: evaluating radiology artificial intelligence applications in deployment.	10.1016/j.crad.2024.01.026	The study aimed to propose a framework for evaluating AI applications in radiology beyond standard regulatory compliance, focusing on clinical audits, safety, effectiveness, and trust.	Although the paper references literature review, the absence of a dedicated methods section makes it difficult to thoroughly evaluate the appropriateness and suitability of the approach.	Similarly, the absence of a methods section makes it difficult to assess whether the design is suitable for addressing the study’s aims.	Similarly, the absence of a methods section makes it difficult to assess whether the data was collected in a way that addresses the issue.	NA. This is a review-based study, and no direct interaction with participants was involved.	NA as no human subjects were involved in the method.	The analysis method was not clearly detailed in the paper, which makes it difficult to evaluate the rigor and reliability of the approach used.	Yes. The findings are clearly presented, proposing a detailed framework for auditing AI applications in both controlled and real-world environments, offering recommendations for continuous evaluation and feedback mechanisms.	No. While the findings are supported by the literature, further empirical validation is suggested for future studies.	The research is valuable for radiology departments, AI developers, and healthcare institutions. It provides a robust framework for going beyond regulatory compliance to ensure that AI systems in radiology maintain their safety, effectiveness, and trustworthiness post-deployment.
Schaekermann 2024	Schaekermann M and Spitz T and Pyles M and Cole-Lewis H and Wulczyn E and Pfohl SR and Martin D Jr and Jaroensri R and Keeling G and Liu Y and Farquhar S and Xue Q and Lester J and Hughes C and Strachan P and Tan F and Bui P and Mermel CH and Peng LH and Matias Y and Corrado GS and Webster DR and Virmani S and Semturs C and Liu Y and Horn I and Cameron Chen PH	Health equity assessment of machine learning performance (HEAL): a framework and dermatology AI model case study.	10.1016/j.eclinm.2024.102479	The study aimed to develop a framework (HEAL) for quantitatively assessing health equity in AI technologies and demonstrate its application using a dermatology AI model case study.	Yes. The methodology included a four-step process to measure the equity of AI model performance across various demographic factors, making it appropriate for addressing disparities in healthcare outcomes.	Yes. The research design, using quantitative analysis and applying the HEAL framework to real-world data, was appropriate for assessing equity in AI performance across diverse subpopulations in dermatology.	Yes. Data was collected from a diverse sample of 5,420 teledermatology cases, focusing on race, sex, and age, addressing the research issue of how AI tools perform across different subpopulations with varying health outcomes.	Yes. The study considered the diverse subpopulations impacted by AI performance, focusing on those with worse health outcomes, and included collaboration with clinicians, bioethicists, and social scientists.	Given the retrospective nature of this study and the use of de-identified datasets, the need for further review was waived by the Advarra Institutional Review Board (IRB).	Yes. The analysis was rigorous, applying statistical methods like Spearman’s correlation and bootstrap methods to quantify the HEAL metric, ensuring a thorough assessment of AI performance equity across subgroups.	Yes. The findings clearly state that the AI model prioritized performance for racial/ethnic and sex-based subpopulations but showed limitations in equity for age-based groups, especially in non-cancer conditions.	The findings were validated through retrospective data analysis and the application of the HEAL framework. Further validation through prospective clinical trials would strengthen the results.	The study provides a valuable contribution by proposing a practical and quantitative framework for assessing AI model performance with respect to health equity, with potential for broad application across healthcare AI models.
Tanguay 2023	Tanguay W and Acar P and Fine B and Abdolell M and Gong B and Cadrin-Chênevert A and Chartrand-Lefebvre C and Chalaoui J and Gorgos A and Chin AS and Prénovault J and Guilbert F and Létourneau-Guillon L and Chong J and Tang A	Assessment of Radiology Artificial Intelligence Software: A Validation and Evaluation Framework.	10.1177/08465371221135760	The study clearly aimed to provide a validation and evaluation framework for assessing radiology AI software, addressing unmet needs in pre- and post-deployment evaluations.	Although the paper references literature review and expert input, the absence of a dedicated methods section makes it difficult to thoroughly evaluate the appropriateness and suitability of the approach.	Similarly, the absence of a methods section makes it difficult to assess whether the design is suitable for addressing the study’s aims.	Similarly, the absence of a methods section makes it difficult to assess whether the data was collected in a way that addresses the issue.	NA. This is a review-based study, and no direct interaction with participants was involved.	NA as no human subjects were involved in the method.	The analysis method was not clearly detailed in the paper, which makes it difficult to evaluate the rigor and reliability of the approach used.	Yes. The findings are clearly presented, offering a practical, standardized format for evaluating radiology AI software, with a focus on clinical relevance, safety, and operational efficiency.	No. While the findings are supported by the literature, further empirical validation is suggested for future studies.	The research provides a valuable contribution to the field of radiology, offering healthcare providers and decision-makers a clear framework for validating AI tools and ensuring they meet both clinical and operational needs before and after deployment.
Vaira 2024	Vaira LA and Lechien JR and Abbate V and Allevi F and Audino G and Beltramini GA and Bergonzani M and Boscolo-Rizzo P and Califano G and Cammaroto G and Chiesa-Estomba CM and Committeri U and Crimi S and Curran NR and di Bello F and di Stadio A and Frosolini A and Gabriele G and Gengler IM and Lonardi F and Maglitto F and Mayo-Yáñez M and Petrocelli M and Pucci R and Saibene AM and Saponaro G and…	Validation of the Quality Analysis of Medical Artificial Intelligence (QAMAI) tool: a new tool to assess the quality of health information provided by AI platforms.	10.1007/s00405-024-08710-0	The study aimed to validate the QAMAI tool, designed to assess the quality of health information provided by AI platforms like ChatGPT, specifically in the field of head and neck surgery.	Yes. The methodology followed standard practices for tool development and validation, including exploratory factor analysis, internal consistency testing, and test-retest reliability, making it appropriate for the research aims.	Yes. The design, including multiple steps such as expert input and statistical validation, was appropriate for ensuring that the QAMAI tool accurately measures the quality of AI-provided health information.	Yes. Data was collected from 27 reviewers across 25 academic centers worldwide, who evaluated responses from ChatGPT, ensuring comprehensive data collection for tool validation.	Yes. The researchers worked with experts from multiple specialties (head and neck surgery, AI, and public health) and designed the tool with input from professionals experienced in the field, ensuring relevant stakeholder involvement.	The execution of this study did not require the approval of an ethics committee as it did not involve patients or animals. The study was conducted in accordance with the Helsinki principles.	Yes. The analysis was rigorous, using methods like exploratory factor analysis and reliability testing (Cronbach’s alpha, ICC) to validate the tool. The statistical methods ensured a strong foundation for assessing the tool’s validity and reliability.	Yes. The findings are clearly presented, demonstrating that the QAMAI tool has good reliability and validity, with strong internal consistency and inter-rater reliability, indicating that the tool can effectively assess AI health information quality.	Yes. The tool was validated using 792 assessments of AI-generated health information across different question types, with strong results for reliability (ICC > 0.9) and consistency, although further validation in other medical domains would be useful.	The research is valuable as it provides a much-needed tool for assessing the quality of health information provided by AI platforms. It offers a practical solution for healthcare professionals to evaluate AI-generated content, which is increasingly relevant.
van Royen 2023	van Royen FS and Asselbergs FW and Alfonso F and Vardas P and van Smeden M	Five critical quality criteria for artificial intelligence-based prediction models.	10.1093/eurheartj/ehad727	The study aimed to propose five minimal quality criteria for AI-based prediction models, specifically in cardiovascular health, to improve their clinical relevance and impact.	Although the paper references literature review and expert input, the absence of a dedicated methods section makes it difficult to thoroughly evaluate the appropriateness and suitability of the approach.	Similarly, the absence of a methods section makes it difficult to assess whether the design is suitable for addressing the study’s aims.	Similarly, the absence of a methods section makes it difficult to assess whether the data was collected in a way that addresses the issue.	NA. This is a review-based study, and no direct interaction with participants was involved.	NA as no human subjects were involved in the method.	The analysis method was not clearly detailed in the paper, which makes it difficult to evaluate the rigor and reliability of the approach used.	Yes. The findings are clearly stated, summarizing the five critical quality criteria (complete reporting, clear intended use, rigorous validation, adequate sample size, and openness of data and software) that can improve the quality of AI-based prediction models.	No. While the findings are supported by the literature, further empirical validation is suggested for future studies.	The research is valuable for the development of AI-based prediction models in cardiovascular health. It provides a comprehensive framework that can guide researchers and developers toward more rigorous, transparent, and clinically relevant AI models.
Vervoort 2022	Vervoort D and Tam DY and Wijeysundera HC	Health Technology Assessment for Cardiovascular Digital Health Technologies and Artificial Intelligence: Why Is It Different?	10.1016/j.cjca.2021.08.015	The study aimed to explore how traditional Health Technology Assessment (HTA) frameworks need to be adapted to evaluate cardiovascular digital health technologies (DHTs) and artificial intelligence (AI) applications effectively.	Although the paper references literature review, the absence of a dedicated methods section makes it difficult to thoroughly evaluate the appropriateness and suitability of the approach.	Similarly, the absence of a methods section makes it difficult to assess whether the design is suitable for addressing the study’s aims.	Similarly, the absence of a methods section makes it difficult to assess whether the data was collected in a way that addresses the issue.	NA. This is a review-based study, and no direct interaction with participants was involved.	NA as no human subjects were involved in the method.	The analysis method was not clearly detailed in the paper, which makes it difficult to evaluate the rigor and reliability of the approach used.	Yes. The findings clearly outlined the challenges of applying conventional HTA to AI and DHTs, and proposed modifications to existing frameworks to accommodate the dynamic and evolving nature of these technologies.	No. While the findings are supported by the literature, further empirical validation is suggested for future studies.	The research is valuable as it provides insights into the gaps in current HTA frameworks and offers practical recommendations for adapting these frameworks to better assess cardiovascular DHTs and AI, which are rapidly evolving and complex.
Vithlani 2023	Vithlani, J. and Hawksworth, C. and Elvidge, J. and Ayiku, L. and Dawoud, D.	Economic evaluations of artificial intelligence-based healthcare interventions: a systematic literature review of best practices in their conduct and reporting	10.3389/fphar.2023.1220950	The aim of the study was clearly stated: to review the conduct and reporting of health economic evaluations (HEEs) for AI-based health interventions and to identify best practices.	Yes. The methodology, involving a systematic literature review across multiple databases and quality assessment using NICE's appraisal checklist, was appropriate for evaluating economic evaluations and identifying gaps in the literature.	Yes. The research design was well-suited to the study's aims, systematically reviewing a 15-month period and comparing the findings with a prior review to assess the progress in AI-based healthcare economic evaluations.	Yes. Data was collected through comprehensive searches of databases and was analyzed with rigorous quality assessment criteria, allowing the study to identify key methodological issues in the included studies.	NA. This is a review-based study, and no direct interaction with participants was involved.	NA as no human subjects were involved in the method.	Yes. The data analysis was thorough, applying both narrative synthesis and descriptive statistics. Limitations in data sources, assumptions, and transparency in the HEEs were well analyzed, providing insights into the quality of current evaluations.	Yes. The findings are clearly articulated, highlighting that although the number of HEEs on AI interventions has increased, the quality of reporting is still limited by issues like poor transparency and methodological limitations in model-based evaluations.	No. While the findings are supported by the literature, further empirical validation is suggested for future studies.	The research provides valuable insights for healthcare decision-makers, AI developers, and policymakers. It identifies key gaps in the economic evaluation of AI interventions and suggests the need for specific reporting standards, which are crucial for future evaluations.
Voets 2022	Voets, M.M. and Veltman, J. and Slump, C.H. and Siesling, S. and Koffijberg, H.	Systematic Review of Health Economic Evaluations Focused on Artificial Intelligence in Healthcare: The Tortoise and the Cheetah	10.1016/j.jval.2021.11.1362	The aim of the study was clearly to systematically review recent health economic evaluations (HEEs) of artificial intelligence applications in healthcare, discussing methods, quality of reporting, and challenges for future implementation.	Yes. The study employed a systematic review methodology, including a thorough search of two databases (PubMed and Scopus), applying established inclusion and exclusion criteria. This approach was appropriate for gathering comprehensive evidence on HEEs of AI.	Yes. The research design, including the use of PRISMA guidelines for study selection and the use of the CHEERS and Philips checklists for quality assessment, was well-suited to the aims of evaluating and summarizing the HEEs of AI in healthcare.	Yes. Data was collected systematically from 884 identified records, leading to 20 studies that met the criteria. Data extraction focused on key factors like AI applications, health economic methods, and quality measures, directly addressing the research aims.	NA. This is a review-based study, and no direct interaction with participants was involved.	NA as no human subjects were involved in the method.	Yes. The study used established tools (CHEERS and Philips checklists) to assess the quality of the included studies. However, the analysis revealed significant gaps in the reporting and handling of uncertainties in the HEEs, which underscores the need for rigor in AI evaluations.	Yes. The findings are clearly stated, emphasizing that HEEs of AI in healthcare are limited, often focus on cost savings over health impact, and frequently lack thorough reporting of uncertainty and long-term effects, calling for improved standards in future HEEs.	No. While the findings are supported by the literature, further empirical validation is suggested for future studies.	The research provides valuable insights into the current limitations of HEEs for AI in healthcare. It highlights the need for more rigorous, transparent, and comprehensive evaluations, which are critical for informing future AI adoption and policy decisions.
Vollmer 2020	Vollmer, S. and Mateen, B.A. and Bohner, G. and Király, F.J. and Ghani, R. and Jonsson, P. and Cumbers, S. and Jonas, A. and McAllister, K.S.L. and Myles, P. and Granger, D. and Birse, M. and Branson, R. and Moons, K.G.M. and Collins, G.S. and Ioannidis, J.P.A. and Holmes, C. and Hemingway, H.	Machine learning and artificial intelligence research for patient benefit: 20 critical questions on transparency, replicability, ethics, and effectiveness	10.1136/bmj.l6927	The study aimed to propose 20 critical questions for improving transparency, replicability, ethics, and effectiveness (TREE) in the use of machine learning (ML) and AI for patient benefit.	Although the paper references literature review, the absence of a dedicated methods section makes it difficult to thoroughly evaluate the appropriateness and suitability of the approach.	Similarly, the absence of a methods section makes it difficult to assess whether the design is suitable for addressing the study’s aims.	Similarly, the absence of a methods section makes it difficult to assess whether the data was collected in a way that addresses the issue.	NA. This is a review-based study, and no direct interaction with participants was involved.	NA as no human subjects were involved in the method.	The analysis method was not clearly detailed in the paper, which makes it difficult to evaluate the rigor and reliability of the approach used.	Yes. The findings are clearly outlined, with the 20 critical questions forming a comprehensive framework to improve the quality of ML/AI research and its translation to clinical practice.	No. While the findings are supported by the literature, further empirical validation is suggested for future studies.	The research provides a valuable framework for improving transparency, replicability, ethics, and effectiveness in ML/AI research, which is crucial for ensuring that AI applications in healthcare deliver real patient benefits.
